# Supplementary material for: Sex- and nationality-based participation and performance trends in the Swissman Xtreme Triathlon (2019–2025)
Source: PLoS One. 2026 Apr 10;21(4):e0345492. doi: 10.1371/journal.pone.0345492 (PMC13068233; doi:10.1371/journal.pone.0345492)
Supplement: S1 File — (XLSX) [file pone.0345492.s001.xlsx]

## Sheet: Planilha1
Ano	Sexo	Nacionalidade	Tempo
2025	F	BEL	22:30:10.973000
2025	M	SUI	20:40:50.016000
2025	M	SUI	23:39:28.973000
2025	M	FRA	23:15:01.987000
2025	M	BUL	20:08:24.979000
2025	F	GER	19:20:19.997000
2025	M	FRA	20:22:15.974000
2025	M	CYP	18:19:42.038000
2025	M	RUS	20:35:47.962000
2025	M	ITA	23:52:07.997000
2025	M	ITA	20:18:01.958000
2025	M	SUI	19:23:36.989000
2025	M	CHI	20:03:02.966000
2025	M	SUI	20:44:47.011000
2025	M	SUI	21:45:43.027000
2025	F	FRA	21:38:28.003000
2025	F	GER	20:32:02.976000
2025	M	SUI	17:22:57.965000
2025	M	ESP	19:34:50.995000
2025	M	BEL	22:15:16.042000
2025	M	NED	22:50:19.968000
2025	M	RUS	23:31:39.043000
2025	F	SUI	23:08:17.981000
2025	M	POL	21:48:08.006000
2025	M	POL	18:04:52.982000
2025	F	SUI	23:40:48.029000
2025	M	FRA	19:57:08.035000
2025	M	FRA	20:19:12.029000
2025	M	BEL	22:48:20.995000
2025	M	SUI	18:03:37.037000
2025	F	SUI	21:04:12.979000
2025	M	FRA	20:51:57.974000
2025	M	SUI	22:58:42.038000
2025	M	POR	20:43:11.021000
2025	F	BEL	22:45:49.018000
2025	M	TUR	24:18:51
2025	F	SUI	22:07:10.042000
2025	F	SUI	20:12:28.973000
2025	F	BEL	20:37:36.998000
2025	F	NZL	23:13:10.963000
2025	M	GBR	24:10:29
2025	M	SUI	17:41:42.029000
2025	M	SUI	19:53:01.018000
2025	M	SUI	18:32:18.038000
2025	M	GER	18:54:24.970000
2025	M	SUI	20:14:06
2025	M	AUS	21:45:08.986000
2025	M	FRA	23:22:41.030000
2025	M	SUI	23:53:59.021000
2025	M	FRA	19:38:30.019000
2025	M	RSA	21:02:00.010000
2025	M	SUI	21:04:12.979000
2025	M	LUX	23:57:37.958000
2025	M	SUI	18:54:57.974000
2025	M	ITA	21:52:13.987000
2025	M	BEL	19:35:36.960000
2025	M	GER	18:59:11.040000
2025	F	ESP	20:40:06.989000
2025	M	SUI	19:47:42.979000
2025	M	SUI	20:03:42.970000
2025	M	NOR	21:22:45.034000
2025	M	SUI	22:40:27.005000
2025	M	SRB	24:30:28
2025	M	NOR	21:38:07.008000
2025	M	POR	22:38:23.021000
2025	M	SUI	18:09:31.018000
2025	M	SUI	21:47:03.984000
2025	M	FRA	22:56:16.973000
2025	F	FRA	23:23:40.992000
2025	M	FRA	24:10:16
2025	M	BEL	20:17:05.971000
2025	M	GBR	24:35:34
2025	M	SUI	18:59:48.019000
2025	M	NED	21:45:22.982000
2025	M	SUI	18:35:54.038000
2025	M	SUI	21:23:41.021000
2025	M	NED	21:17:25.008000
2025	M	SUI	22:55:41.030000
2025	M	SUI	24:10:48
2025	M	FRA	21:09:00
2025	M	GBR	23:05:14.035000
2025	F	SUI	21:00:05.011000
2025	M	NOR	19:58:09.034000
2025	M	ESP	22:20:09.024000
2025	M	CZE	21:03:09.994000
2025	M	GBR	24:03:51
2025	M	GBR	24:12:49
2025	F	SUI	21:51:45.994000
2025	M	SUI	21:52:52.003000
2025	M	SUI	19:15:08.006000
2025	M	FRA	22:06:16.042000
2025	M	SUI	21:55:21.043000
2025	M	CZE	18:17:40.042000
2025	M	SUI	22:09:56.016000
2025	M	NED	18:21:55.958000
2025	M	GER	21:57:30.038000
2025	M	NOR	20:38:48.970000
2025	M	GER	19:59:35.002000
2025	M	SUI	21:38:59.021000
2025	M	GUA	22:14:07.008000
2025	M	GER	21:07:05.002000
2025	F	NED	19:02:00.989000
2025	F	IRL	21:53:42.979000
2025	F	SUI	22:36:54.029000
2025	F	SUI	22:21:48.989000
2025	M	NOR	21:12:32.976000
2025	M	NOR	17:28:12.979000
2025	M	BEL	23:09:41.962000
2025	M	FRA	22:53:01.968000
2025	M	NOR	20:56:48.970000
2025	M	ITA	19:11:23.971000
2025	M	FRA	23:45:51.034000
2025	M	CZE	19:56:44.016000
2025	M	POL	20:45:20.966000
2025	F	FIN	17:57:21.024000
2025	M	NED	23:00:55.958000
2025	M	SUI	23:43:20.006000
2025	M	SUI	22:21:41.040000
2025	M	GER	20:15:33.005000
2025	M	ROU	22:39:59.962000
2025	M	GER	19:26:13.027000
2025	M	SUI	18:34:32.995000
2025	M	AUT	22:35:50.957000
2025	M	SUI	21:14:13.027000
2025	M	GER	21:02:48.998000
2025	M	GBR	23:19:14.016000
2025	M	ITA	24:20:17
2025	M	POL	19:24:08.006000
2025	M	GER	23:14:18.010000
2025	M	GER	18:54:08.035000
2025	M	ITA	22:09:30.960000
2025	M	SUI	22:13:49.037000
2025	M	SUI	16:37:20.035000
2025	M	GER	20:30:52.992000
2025	M	SUI	18:22:16.003000
2025	M	SUI	18:45:34.992000
2025	F	SWE	21:54:55.037000
2025	M	SVK	20:48:38.995000
2025	F	GBR	21:50:39.984000
2025	M	GER	17:49:48.979000
2025	M	POR	20:11:25.987000
2025	M	SUI	16:21:01.987000
2025	M	BEL	23:27:32.026000
2025	M	CHI	23:39:35.021000
2025	M	SUI	22:01:22.973000
2025	M	KAZ	22:50:54.010000
2025	M	RUS	23:28:05.981000
2025	M	SUI	20:33:00
2025	M	SUI	23:35:05.971000
2025	M	FRA	24:08:31
2025	M	SUI	20:42:06.998000
2025	M	USA	22:52:28.963000
2025	M	SUI	18:43:12
2025	M	SUI	20:06:22.032000
2025	M	SUI	23:05:04.013000
2025	M	IRL	24:11:27
2025	M	AUT	21:40:09.005000
2025	M	SWE	16:50:15.994000
2025	M	SUI	20:15:47.002000
2025	M	ROU	20:50:37.018000
2025	M	SUI	22:17:17.002000
2025	M	BEL	23:32:58.963000
2025	M	ITA	21:42:30.960000
2025	M	SUI	20:11:55.968000
2025	M	POL	21:57:46.973000
2025	M	TPE	24:34:37
2025	M	SUI	19:14:17.030000
2025	M	SUI	24:31:20
2025	M	RSA	22:52:14.966000
2025	M	SUI	20:55:49.008000
2025	M	SUI	21:40:33.024000
2025	M	SUI	20:13:06.038000
2025	M	FRA	20:01:26.976000
2025	M	SUI	21:20:01.997000
2025	M	NED	19:14:54.010000
2025	M	BEL	23:18:06.019000
2025	M	SWE	18:56:03.034000
2025	M	SUI	23:06:40.003000
2025	M	SUI	21:26:51.014000
2025	M	SUI	21:00:12.010000
2025	M	SUI	19:56:19.997000
2025	M	SUI	21:16:46.042000
2025	M	SUI	23:04:31.958000
2025	M	SUI	22:38:35.030000
2025	M	SUI	22:18:56.966000
2025	M	GER	16:59:26.016000
2025	M	FRA	22:52:57.994000
2025	M	SUI	23:49:15.024000
2025	M	SUI	22:57:54
2025	M	CAN	16:02:37.968000
2025	M	SUI	18:57:55.008000
2025	M	DEN	20:25:28.042000
2025	M	SUI	19:50:07.008000
2025	M	USA	21:17:28.032000
2025	M	TPE	19:08:06.979000
2025	M	GBR	20:41:32.957000
2025	F	BEL	23:19:21.965000
2025	M	CZE	19:09:51.005000
2025	M	GER	20:22:38.006000
2025	M	SUI	22:45:56.966000
2025	M	SUI	19:05:43.037000
2025	M	ITA	22:15:34.013000
2025	M	SUI	20:59:16.973000
2025	M	SUI	18:35:02.026000
2025	F	GBR	23:11:11.040000
2025	M	GER	23:56:43.958000
2025	M	FRA	19:29:28.032000
2025	M	SUI	22:02:11.962000
2025	M	SUI	24:29:23
2025	M	SUI	20:03:59.040000
2025	M	SUI	20:04:57.965000
2025	M	NOR	24:21:48
2025	M	SUI	19:41:54.960000
2025	M	SUI	20:22:55.027000
2025	M	ESP	22:03:24.970000
2025	M	SUI	20:02:30.998000
2025	M	GRE	24:06:01
2025	M	MNE	23:57:54.029000
2025	M	SUI	24:34:58
2025	M	SVK	22:01:01.027000
2025	M	BEL	23:22:01.978000
2025	M	BEL	17:52:32.016000
2025	M	SUI	22:07:40.022000
2025	F	KAZ	22:53:18.038000
2025	F	SUI	18:23:11.040000
2025	M	SUI	19:04:35.040000
2025	F	CZE	24:36:01
2025	M	SUI	DNF
2025	M	GER	DNF
2025	M	ARM	DNF
2025	M	BEL	DNF
2025	M	GER	DNF
2025	M	MEX	DNF
2025	M	FRA	DNF
2025	M	FRA	DNF
2025	M	FRA	DNF
2025	M	PHI	DNF
2025	F	USA	DNF
2025	M	SUI	DNF
2025	F	SUI	DNF
2025	M	HUN	DNF
2025	F	USA	DNF
2025	M	SUI	DNF
2025	M	GBR	DNF
2025	M	SUI	DNF
2025	M	FRA	DNF
2025	M	RUS	DNF
2024	M	GBR	21:23:03.005000
2024	M	ESP	19:07:45.984000
2024	M	SUI	19:50:01.997000
2024	M	ITA	24:54:27
2024	M	ITA	22:55:31.958000
2024	M	ITA	18:37:44.976000
2024	M	ITA	18:11:21.005000
2024	M	SUI	23:20:51.994000
2024	M	FRA	20:59:56.026000
2024	M	SUI	21:56:40.013000
2024	F	UKR	21:19:34.003000
2024	F	SUI	19:02:53.002000
2024	M	SWE	24:46:02
2024	M	SVK	24:00:43
2024	M	GBR	22:49:46.963000
2024	M	SUI	21:43:45.005000
2024	M	FRA	23:59:02.026000
2024	M	POL	23:56:10.003000
2024	M	SUI	18:27:31.968000
2024	M	LAT	22:38:09.974000
2024	M	HUN	23:39:23.962000
2024	M	CAN	23:41:51.965000
2024	M	AUS	24:19:14
2024	M	SUI	18:41:24
2024	M	GBR	24:10:17
2024	F	SUI	23:26:26.966000
2024	F	SUI	22:58:37.027000
2024	F	SUI	21:18:01.987000
2024	F	ITA	35:52:27
2024	M	SUI	18:14:29.011000
2024	M	FRA	22:29:30.019000
2024	M	SUI	17:19:07.018000
2024	F	GER	19:09:09.014000
2024	F	ITA	21:46:09.034000
2024	M	ITA	24:47:49
2024	M	SUI	21:58:36.998000
2024	M	GER	18:24:12.038000
2024	M	FRA	20:55:03.043000
2024	M	RUS	22:41:28.003000
2024	M	CZE	23:45:06.970000
2024	F	SUI	21:12:46.022000
2024	M	SUI	22:57:20.995000
2024	M	ITA	19:58:30.029000
2024	M	FRA	21:58:14.016000
2024	F	SUI	23:28:42.960000
2024	M	ITA	22:36:56.016000
2024	M	GER	21:59:53.030000
2024	M	GER	20:08:14.006000
2024	M	FIN	23:02:01.018000
2024	F	SUI	24:25:39
2024	M	FRA	19:59:31.027000
2024	M	SUI	22:57:12.960000
2024	M	FRA	24:38:46
2024	M	SUI	23:26:59.021000
2024	M	NED	21:45:06.998000
2024	M	ITA	23:05:44.966000
2024	M	GER	22:57:33.005000
2024	M	SUI	19:47:26.995000
2024	M	SUI	21:32:55.968000
2024	M	ITA	24:46:21
2024	M	GER	20:59:21.984000
2024	M	FRA	24:31:26
2024	M	FRA	24:40:50
2024	F	SUI	22:56:07.987000
2024	F	ITA	23:16:02.035000
2024	M	ISL	24:46:33
2024	M	SUI	24:56:39
2024	M	FRA	22:18:31.997000
2024	M	SUI	22:16:35.962000
2024	M	NED	22:24:55.958000
2024	M	GRE	24:45:43
2024	M	NED	24:43:36
2024	M	SUI	22:32:50.986000
2024	F	SUI	22:38:04.013000
2024	F	SUI	21:49:17.990000
2024	F	NED	23:31:50.016000
2024	F	NED	23:31:48.979000
2024	F	USA	22:47:12.998000
2024	M	FRA	24:38:51
2024	M	SUI	22:12:48.038000
2024	M	NOR	20:35:31.027000
2024	M	CZE	23:53:07.958000
2024	F	GER	21:16:27.984000
2024	M	FRA	22:59:45.024000
2024	M	SUI	23:29:37.997000
2024	M	SUI	18:45:41.040000
2024	F	NOR	20:09:42.998000
2024	F	NED	20:57:28.973000
2024	F	SUI	23:46:14.966000
2024	F	SUI	23:56:41.021000
2024	F	USA	24:02:03
2024	F	SUI	21:26:18.010000
2024	M	GER	23:39:47.030000
2024	M	SUI	23:50:37.018000
2024	M	FRA	19:45:37.008000
2024	M	POR	23:55:43.997000
2024	M	SUI	23:46:35.962000
2024	M	BEL	20:41:09.974000
2024	M	ITA	22:44:57.005000
2024	M	SUI	20:47:32.035000
2024	M	ITA	21:40:36.998000
2024	M	POL	23:50:49.027000
2024	M	SUI	23:22:17.962000
2024	M	SUI	22:49:20.006000
2024	M	NED	22:13:35.040000
2024	M	SUI	21:43:05.002000
2024	M	NED	21:52:34.032000
2024	M	GER	17:52:11.971000
2024	M	SUI	22:57:38.966000
2024	M	SVK	24:01:00
2024	F	SUI	20:07:07.997000
2024	M	USA	21:10:23.030000
2024	M	IRL	22:51:56.995000
2024	M	GBR	20:24:05.011000
2024	M	SUI	20:28:24.038000
2024	M	FRA	24:37:51
2024	M	BEL	23:39:28.973000
2024	M	SUI	21:08:35.981000
2024	M	SUI	24:29:33
2024	M	GBR	24:56:05
2024	M	SUI	24:47:01
2024	M	SUI	23:00:41.962000
2024	M	SUI	22:21:01.037000
2024	M	ITA	21:35:04.963000
2024	M	SUI	20:38:39.034000
2024	M	SUI	24:53:07
2024	M	SWE	17:34:32.016000
2024	M	FRA	22:00:14.026000
2024	M	POR	23:27:27.014000
2024	M	SVK	19:35:17.002000
2024	M	FRA	22:57:34.042000
2024	M	BEL	23:41:02.976000
2024	M	SUI	24:24:07
2024	M	SVK	22:10:01.027000
2024	M	SUI	19:28:50.966000
2024	M	SUI	22:59:01.997000
2024	M	SVK	18:47:01.997000
2024	M	SUI	21:22:50.995000
2024	M	GBR	23:51:59.962000
2024	M	NOR	18:55:13.008000
2024	M	GBR	20:30:23.011000
2024	M	SUI	22:46:36.019000
2024	M	SUI	22:53:55.018000
2024	M	FRA	22:39:13.997000
2024	M	GER	18:21:06.019000
2024	F	NOR	21:46:21.994000
2024	M	USA	23:59:56.976000
2024	M	BEL	24:48:14
2024	M	SUI	22:58:27.005000
2024	M	ITA	23:54:02.995000
2024	M	GER	24:24:48
2024	M	SUI	19:53:36.010000
2024	M	GBR	23:04:57.965000
2024	M	USA	22:05:50.986000
2024	M	FRA	19:54:42.970000
2024	M	NOR	22:53:10.003000
2024	M	GER	24:09:54
2024	M	SUI	24:32:21
2024	M	SUI	22:30:10.973000
2024	M	SUI	21:33:37.008000
2024	M	SWE	24:13:45
2024	M	SUI	22:41:42
2024	M	NOR	24:27:07
2024	M	POL	23:59:04.963000
2024	M	CAN	23:35:24.029000
2024	M	GER	23:54:58.032000
2024	M	SUI	23:44:15.994000
2024	M	SUI	20:07:11.971000
2024	M	SUI	21:53:00.038000
2024	M	GRE	23:51:19.958000
2024	M	BRA	22:50:42
2024	M	SVK	23:35:47.962000
2024	M	SRB	22:44:13.978000
2024	M	FRA	21:28:51.024000
2024	M	FRA	21:22:05.981000
2024	M	TPE	22:00:42.019000
2024	M	SUI	23:04:03.965000
2023	M	HUN	22:56:54.038000
2023	M	SUI	21:54:17.971000
2023	M	SUI	21:52:01.978000
2023	M	FRA	22:48:12.010000
2023	M	GBR	00:34:01.027000
2023	M	SUI	22:00:00.029000
2023	F	SUI	23:24:57.974000
2023	M	NOR	19:05:03.034000
2023	M	RUS	21:29:45.974000
2023	M	SUI	22:14:40.963000
2023	F	SUI	23:51:15.984000
2023	M	UKR	21:14:06.979000
2023	F	FRA	00:10:20.957000
2023	M	SUI	00:21:29.002000
2023	M	SUI	22:26:13.027000
2023	M	SUI	21:38:45.024000
2023	M	SUI	19:54:28.973000
2023	M	ROU	22:47:39.005000
2023	M	SUI	22:19:34.982000
2023	F	FRA	21:27:22.982000
2023	F	SUI	22:28:46.042000
2023	M	FRA	19:49:46.963000
2023	F	SUI	21:32:41.021000
2023	M	SUI	21:56:12.019000
2023	M	SUI	22:29:23.971000
2023	M	SUI	00:46:27.005000
2023	M	SUI	23:06:20.995000
2023	F	SUI	21:46:28.992000
2023	M	FRA	00:31:21.965000
2023	F	SUI	22:50:01.997000
2023	M	ESP	00:51:42.019000
2023	M	GER	23:40:13.037000
2023	M	SUI	19:36:59.990000
2023	M	SUI	22:23:26.016000
2023	M	SUI	23:27:09.043000
2023	M	SUI	00:01:56.035000
2023	M	SUI	22:53:46.982000
2023	M	GBR	21:55:18.970000
2023	M	ITA	22:24:42.998000
2023	M	SUI	00:28:28.042000
2023	M	GER	23:10:03.994000
2023	M	IMN	23:58:08.976000
2023	M	FRA	23:23:28.032000
2023	M	FRA	21:44:37.018000
2023	M	SUI	21:22:54.019000
2023	M	SUI	20:37:30
2023	F	GER	00:09:59.962000
2023	M	SUI	23:38:48.019000
2023	M	SUI	21:47:17.030000
2023	M	GER	18:41:27.974000
2023	M	FRA	21:09:55.987000
2023	M	POR	23:16:02.035000
2023	M	UKR	21:03:15.005000
2023	M	SUI	19:38:44.016000
2023	M	HUN	23:55:24.989000
2023	M	FIN	23:12:42.019000
2023	M	LUX	19:51:04.982000
2023	M	SUI	18:05:01.968000
2023	M	GER	18:57:29.002000
2023	M	NOR	22:05:17.981000
2023	M	SUI	19:14:31.978000
2023	M	GUA	23:24:29.981000
2023	F	GER	21:30:55*
2023	M	SUI	22:27:23.962000
2023	M	SUI	00:02:50.986000
2023	F	SUI	00:09:31.968000
2023	M	FRA	20:58:08.026000
2023	M	GBR	23:34:23.030000
2023	M	SUI	00:32:15.965000
2023	M	ESP	00:50:36.010000
2023	M	FRA	23:12:12.989000
2023	M	FRA	21:26:35.030000
2023	M	ESP	00:14:43.958000
2023	M	SUI	20:08:28.003000
2023	M	SUI	23:39:19.037000
2023	M	SUI	23:26:50.035000
2023	F	SUI	00:46:51.024000
2023	M	CRC	00:34:24.960000
2023	M	SUI	21:41:44.995000
2023	M	GER	19:46:38.006000
2023	M	SUI	23:55:00.970000
2023	M	NED	21:04:21.965000
2023	M	SUI	00:07:13.987000
2023	M	GER	22:41:43.037000
2023	M	ITA	22:43:38.035000
2023	F	SUI	00:03:55.008000
2023	M	ESP	20:00:16.992000
2023	M	SGP	23:04:13.987000
2023	M	SUI	22:30:36.979000
2023	M	SUI	21:28:39.014000
2023	M	FRA	00:52:20.986000
2023	M	SUI	00:24:05.990000
2023	M	SUI	23:23:51.965000
2023	M	GER	22:58:16.032000
2023	M	SUI	21:25:53.990000
2023	F	SUI	22:31:07.997000
2023	M	POL	19:24:11.981000
2023	M	FRA	00:36:45.014000
2023	M	USA	00:23:29.962000
2023	M	SUI	00:02:10.032000
2023	M	SUI	00:14:18.038000
2023	F	NOR	19:26:55.018000
2023	F	SUI	00:00:48.038000
2023	M	SUI	23:13:53.990000
2023	M	BEL	22:34:07.968000
2023	M	FRA	22:34:35.011000
2023	M	SUI	21:45:05.962000
2023	M	SUI	23:15:34.042000
2023	M	SWE	17:50:16.022000
2023	M	GBR	23:59:54.989000
2023	M	FRA	21:17:04.013000
2023	M	AUT	23:51:01.037000
2023	M	SUI	23:14:19.997000
2023	M	BEL	23:21:16.963000
2023	M	SUI	21:50:27.974000
2023	M	SUI	19:37:53.990000
2023	M	SUI	23:57:07.978000
2023	M	FRA	00:05:22.963000
2023	M	POL	00:38:01.997000
2023	M	SUI	22:16:26.026000
2023	M	SUI	21:02:17.030000
2023	M	SUI	17:44:17.030000
2023	M	SUI	20:47:27.024000
2023	M	SUI	00:18:40.003000
2023	M	SUI	00:10:53.962000
2023	M	SUI	23:09:13.968000
2023	M	SUI	21:47:40.963000
2023	M	SUI	23:18:25.978000
2023	M	NOR	23:59:07.037000
2023	M	SUI	20:31:57.965000
2023	M	SUI	21:07:18.998000
2023	M	SUI	20:25:51.974000
2023	M	SUI	21:03:01.008000
2023	M	USA	00:19:09.034000
2023	F	SUI	20:03:54.029000
2023	M	SUI	21:04:40.022000
2023	M	SUI	21:29:45.024000
2023	M	GGY	23:33:08.035000
2023	M	CAN	00:13:25*
2023	M	GBR	21:18:41.990000
2023	M	NED	00:45:34.992000
2023	F	AUT	19:30:33.005000
2023	M	ITA	22:42:34.963000
2023	M	SUI	20:16:23.030000
2023	M	USA	22:59:38.976000
2023	M	BUL	22:49:29*
2023	M	HUN	23:13:18.998000
2023	F	SUI	23:43:37.027000
2023	M	SUI	22:06:08.957000
2023	M	SUI	00:04:59.981000
2023	M	SUI	23:52:48
2023	M	GER	00:15:11.002000
2023	M	GER	00:40:54.019000
2023	M	FIN	19:41:00.010000
2023	M	SUI	20:51:43.978000
2023	M	GBR	00:51:16.963000
2023	F	SUI	22:46:20.986000
2023	M	BUL	23:25:30.979000
2023	M	TUN	22:13:28.992000
2023	M	SUI	20:01:14.966000
2023	M	SVK	DNF
2023	M	GBR	DNF
2023	M	SUI	DNF
2023	M	FRA	DNF
2023	M	SUI	DNF
2023	M	AUS	DNF
2023	M	ISR	DNF
2023	M	ITA	DNF
2023	M	SUI	DNF
2023	M	SUI	DNF
2023	M	GBR	DNF
2023	M	NOR	DNF
2023	M	DEN	DNF
2023	M	ESP	DNF
2023	F	SUI	DNF
2023	M	IRL	DNF
2023	F	ISR	DNF
2023	M	SUI	DNF
2023	M	FRA	DNF
2023	M	SUI	DNF
2023	M	SUI	DNF
2023	M	SUI	DNF
2023	M	ISR	DNF
2023	M	SUI	DNF
2023	M	GRE	DNF
2023	M	GBR	DNF
2023	F	NZL	DNF
2023	F	GBR	DNF
2023	F	USA	DNF
2023	F	GBR	DNF
2023	M	ITA	DNF
2023	M	NED	DNF
2023	M	SUI	DNF
2023	M	ROU	DNF
2023	M	USA	DNF
2023	F	SUI	DNF
2023	M	SUI	DNF
2023	M	GER	DNF
2023	M	MEX	DNF
2023	M	ISR	DNF
2023	M	USA	DNF
2023	M	USA	DNF
2023	M	SUI	DNF
2023	M	TUR	DNF
2023	M	SWE	DNF
2023	M	SUI	DNF
2023	M	IRL	DNF
2023	M	SUI	DNF
2023	M	POR	DNF
2023	F	SUI	DNF
2023	M	USA	DNF
2023	M	SUI	DNF
2023	M	SUI	DNF
2023	M	SUI	DNF
2023	M	SUI	DNF
2023	M	SUI	DNF
2023	M	PHI	DNF
2023	M	SUI	DNF
2023	M	ITA	DNF
2023	F	SUI	DNF
2023	M	GER	DNF
2023	M	RSA	DNF
2023	M	SWE	DNF
2023	M	GER	DNF
2023	M	SUI	DNF
2023	F	SUI	DNF
2023	M	NED	DNF
2023	M	UAE	DNF
2023	M	POL	DNF
2023	F	KAZ	DNF
2022	M	GRE	00:42:30.010000
2022	M	SUI	22:54:00.029000
2022	F	GER	20:06:29.981000
2022	M	SUI	22:11:00.038000
2022	M	SUI	19:09:59.990000
2022	M	SUI	19:14:59.971000
2022	F	SUI	19:34:00.019000
2022	M	SUI	21:18:59.962000
2022	M	ITA	22:52:59.981000
2022	M	GER	18:22:59.981000
2022	M	USA	20:41:00.038000
2022	M	SUI	23:28:00.019000
2022	F	SUI	21:11:00.010000
2022	F	NOR	21:35:00.038000
2022	M	GER	22:34:59.981000
2022	M	SUI	22:07:59.981000
2022	M	NED	23:21:00.029000
2022	M	BEL	00:41:29.962000
2022	M	NOR	00:20:59.971000
2022	M	SUI	17:53:59.971000
2022	M	ESP	00:31:30
2022	F	SUI	22:48:00
2022	F	SUI	22:09:59.990000
2022	M	GBR	00:00:59.962000
2022	M	SUI	20:51:00
2022	M	SUI	20:39:00.029000
2022	M	SUI	20:35:00.010000
2022	M	CAN	00:18:00
2022	M	SUI	00:24:30.010000
2022	M	GER	22:36:00.029000
2022	M	SUI	22:22:30.029000
2022	M	ITA	20:26:59.971000
2022	M	FRA	23:33:00
2022	M	SUI	22:36:59.990000
2022	M	BRA	23:51:29.981000
2022	M	SUI	22:12:29.981000
2022	M	SUI	23:27:30.038000
2022	M	SUI	23:37:00.019000
2022	M	SLO	20:51:59.962000
2022	M	GER	23:51:59.962000
2022	M	SUI	20:46:59.981000
2022	M	DEN	22:43:00.019000
2022	M	SVK	23:28:00.019000
2022	F	SUI	19:00:59.990000
2022	M	GER	00:23:29.962000
2022	M	USA	22:02:00.038000
2022	M	SUI	20:17:00.010000
2022	M	FRA	20:57:00.029000
2022	M	BRA	00:47:00.010000
2022	M	USA	21:15:00.029000
2022	F	SUI	18:40:00.019000
2022	M	SUI	20:15:00
2022	M	SUI	23:30:59.990000
2022	M	SUI	21:09:00
2022	M	FRA	21:56:59.971000
2022	M	FRA	00:11:29.990000
2022	M	NOR	20:33:59.962000
2022	M	BRA	00:57:30.038000
2022	M	SUI	21:53:00.038000
2022	M	ITA	21:00:00
2022	M	NOR	00:11:59.971000
2022	M	NOR	16:21:59.962000
2022	M	SWE	00:56:00.010000
2022	M	SUI	20:53:00.010000
2022	M	SUI	22:16:00.019000
2022	M	IRL	23:06:59.962000
2022	M	CAN	23:50:00.038000
2022	M	FRA	00:58:00.019000
2022	F	GER	00:40:00.019000
2022	M	NED	00:04:59.981000
2022	M	SUI	21:40:00.019000
2022	M	SUI	20:51:29.981000
2022	M	USA	22:08:29.962000
2022	M	SUI	21:13:00.019000
2022	M	SWE	22:14:59.971000
2022	M	SUI	20:06:00
2022	M	GBR	21:13:59.981000
2022	F	GER	20:05:00.038000
2022	M	FRA	19:54:00.029000
2022	M	GBR	00:17:30.019000
2022	M	POL	22:27:59.990000
2022	F	SUI	23:47:29.962000
2022	F	SUI	23:12:00.029000
2022	M	NED	22:39:00
2022	M	NED	20:33:00
2022	M	USA	23:39:00.029000
2022	M	MEX	23:53:59.971000
2022	M	BRA	20:28:00.019000
2022	M	BRA	00:29:00.010000
2022	M	POR	23:42:59.962000
2022	M	POL	21:02:59.971000
2022	F	SWE	21:31:00.019000
2022	M	LAT	19:50:59.971000
2022	M	NED	22:09:00.029000
2022	M	SUI	20:19:00.019000
2022	M	SUI	20:57:59.990000
2022	M	SUI	23:59:30.019000
2022	M	SUI	00:38:29.990000
2022	M	SUI	19:25:59.981000
2022	M	GER	22:32:00.010000
2022	F	SUI	23:28:59.981000
2022	M	SUI	18:22:59.981000
2022	M	SUI	22:03:00
2022	M	SUI	22:07:00.019000
2022	F	AUT	23:32:00.038000
2022	M	CZE	19:16:00.019000
2022	M	BEL	22:20:00.038000
2022	M	SUI	00:40:59.981000
2022	M	SUI	21:36:00
2022	M	SUI	22:23:59.971000
2022	M	SUI	19:52:59.981000
2022	M	ITA	23:17:00.010000
2022	M	SUI	21:40:30
2022	M	DEN	23:37:00.019000
2022	M	SUI	22:12:59.962000
2022	M	LTU	23:40:29.971000
2022	M	FRA	23:12:30.010000
2022	M	CRO	23:12:59.990000
2022	M	GRE	23:46:59.981000
2022	M	SUI	00:49:59.981000
2022	F	SUI	23:42:00
2022	M	LAT	22:18:00.029000
2022	F	POL	19:57:00
2022	M	SUI	20:24:59.962000
2022	M	SUI	21:06:59.990000
2022	M	BEL	00:58:30
2022	M	RSA	18:58:59.981000
2022	M	SWE	17:46:00.019000
2022	F	SUI	00:12:30.038000
2022	M	POL	23:33:59.962000
2022	M	SUI	22:21:00
2022	M	GER	20:35:59.971000
2022	M	RSA	22:13:30.029000
2022	M	FRA	20:21:00.029000
2022	M	POL	23:48:59.990000
2022	M	FRA	20:26:00.010000
2022	M	SVK	23:39:59.990000
2022	M	AUT	00:10:30.029000
2022	M	SUI	18:42:00.029000
2022	M	SUI	18:09:59.962000
2022	M	FRA	21:29:00.010000
2022	M	FRA	23:14:00.038000
2022	M	ITA	19:18:00.029000
2022	M	SUI	21:40:59.981000
2022	F	CAN	22:32:59.971000
2022	F	GER	00:38:00.010000
2022	M	USA	23:57:00.029000
2022	M	SUI	22:12:00
2022	M	GER	20:15:59.962000
2022	M	SVK	21:27:00
2022	M	SUI	23:10:00.019000
2022	M	SUI	21:54:59.962000
2022	M	NOR	19:21:00
2022	M	NED	00:37:30.029000
2022	M	NED	21:45:59.962000
2022	M	SUI	00:53:30.019000
2022	M	NOR	22:45:00.029000
2022	F	SUI	21:20:59.971000
2022	F	BEL	22:43:30
2022	M	SUI	18:44:00.038000
2022	M	GER	00:13:59.981000
2022	M	FRA	00:20:59.971000
2022	M	SUI	22:41:59.971000
2022	M	SUI	19:29:00.038000
2022	M	NOR	21:47:59.971000
2022	M	MAS	00:58:59.981000
2022	M	SUI	23:39:00.029000
2022	M	GER	23:41:00.038000
2022	M	SUI	20:42:59.962000
2022	M	GER	23:24:59.962000
2022	M	SUI	19:15:30.038000
2022	M	FIN	20:32:00.038000
2022	M	SUI	23:51:00
2022	M	SUI	17:23:00.038000
2022	M	SUI	21:36:59.962000
2022	F	SUI	21:38:59.971000
2022	M	BEL	22:27:00.029000
2022	M	SUI	21:49:00.019000
2022	M	HUN	22:48:59.962000
2019	M	POL	21:30:00
2019	M	SUI	17:01:00
2019	M	SUI	19:31:00
2019	M	CAN	20:01:00
2019	M	RUS	00:47:00
2019	M	SUI	21:54:00
2019	M	SUI	21:26:00
2019	M	SUI	21:14:00
2019	M	RUS	21:38:00
2019	F	SUI	19:12:00
2019	M	CHI	23:11:00
2019	F	SUI	20:26:00
2019	M	FRA	21:51:00
2019	M	SUI	21:32:00
2019	M	NOR	23:45:00
2019	M	POL	19:11:00
2019	M	FRA	18:49:00
2019	M	HUN	23:19:00
2019	M	SUI	19:05:00
2019	F	GER	22:46:00
2019	M	FRA	18:12:00
2019	F	SUI	20:00:00
2019	F	SUI	20:41:00
2019	M	GBR	22:07:00
2019	M	NOR	20:24:00
2019	M	SUI	20:08:00
2019	M	SUI	20:51:00
2019	M	SUI	20:45:00
2019	M	SUI	21:37:00
2019	M	SUI	20:16:00
2019	M	SUI	20:19:00
2019	M	AUT	20:46:00
2019	M	IRL	19:58:00
2019	F	SUI	19:50:00
2019	M	ITA	17:34:00
2019	M	ESP	21:47:00
2019	M	SUI	18:48:00
2019	M	SUI	20:56:00
2019	M	SUI	19:34:00
2019	M	FRA	23:21:00
2019	M	SUI	20:34:00
2019	M	SUI	21:32:00
2019	M	ISR	23:18:00
2019	M	ITA	22:54:00
2019	M	ESP	23:09:00
2019	M	SUI	18:25:00
2019	M	FRA	22:17:00
2019	M	AND	20:50:00
2019	M	USA	23:42:00
2019	M	LAT	23:49:00
2019	M	LAT	21:06:00
2019	F	SUI	22:52:00
2019	M	RUS	22:12:00
2019	F	SUI	23:37:00
2019	M	SUI	21:14:00
2019	M	SUI	19:19:00
2019	M	SUI	17:10:00
2019	M	SUI	22:53:00
2019	M	SUI	20:58:00
2019	F	GBR	17:43:00
2019	M	GBR	22:50:00
2019	M	ITA	21:51:00
2019	M	BEL	18:43:00
2019	M	GBR	22:25:00
2019	M	ITA	19:26:00
2019	M	SUI	17:41:00
2019	M	FRA	18:32:00
2019	M	SUI	21:46:00
2019	M	BEL	22:15:00
2019	M	GBR	19:20:00
2019	F	NED	18:25:00
2019	M	GBR	18:14:00
2019	F	SUI	23:50:00
2019	F	CAN	20:42:00
2019	M	FRA	17:55:00
2019	M	USA	00:51:00
2019	M	SWE	20:12:00
2019	F	POL	22:43:00
2019	F	GER	18:22:00
2019	M	FRA	19:43:00
2019	M	LAT	21:06:00
2019	M	FIN	22:25:00
2019	M	GER	23:00:00
2019	M	DEN	20:45:00
2019	M	DEN	19:53:00
2019	M	SVK	22:05:00
2019	M	SUI	22:59:00
2019	M	SUI	23:59:00
2019	M	SUI	21:20:00
2019	M	GBR	21:06:00
2019	M	LBN	00:31:00
2019	M	FRA	23:41:00
2019	F	NOR	16:53:00
2019	M	ISL	20:50:00
2019	M	SUI	22:05:00
2019	M	SUI	21:27:00
2019	M	RUS	20:23:00
2019	M	SUI	21:59:00
2019	M	SUI	21:13:00
2019	M	SUI	21:39:00
2019	M	SUI	17:22:00
2019	M	SUI	21:02:00
2019	M	SUI	21:15:00
2019	M	GER	20:58:00
2019	M	POL	20:11:00
2019	M	TUR	23:43:00
2019	M	NED	22:44:00
2019	M	SUI	22:00:00
2019	M	SUI	21:12:00
2019	M	SUI	20:48:00
2019	M	SUI	16:15:00
2019	M	FRA	21:51:00
2019	M	FRA	18:59:00
2019	M	AUS	00:39:00
2019	M	SUI	19:33:00
2019	M	FRA	17:34:00
2019	M	BEL	19:31:00
2019	F	SUI	20:18:00
2019	F	GBR	20:43:00
2019	M	FRA	16:59:00
2019	M	SUI	20:10:00
2019	M	GER	22:08:00
2019	M	SUI	19:36:00
2019	M	ITA	20:53:00
2019	M	SUI	21:50:00
2019	M	CAN	20:29:00
2019	F	NOR	23:48:00
2019	M	FRA	19:36:00
2019	M	FRA	19:51:00
2019	M	FRA	22:10:00
2019	M	SUI	19:43:00
2019	M	HUN	00:19:00
2019	M	FRA	22:23:00
2019	M	FRA	20:21:00
2019	M	SUI	18:26:00
2019	M	BEL	20:59:00
2019	M	FRA	19:55:00
2019	M	NED	20:57:00
2019	M	NOR	19:05:00
2019	M	SUI	18:49:00
2019	M	SUI	21:54:00
2019	M	SVK	19:00:00
2019	M	SUI	17:05:00
2019	M	SUI	20:55:00
2019	M	SVK	19:44:00
2019	M	ESP	00:01:00
2019	M	NED	19:53:00
2019	M	SUI	19:21:00
2019	M	SUI	20:50:00
2019	M	FRA	19:04:00
2019	M	SUI	22:21:00
2019	M	SUI	18:59:00
2019	M	SUI	18:11:00
2019	M	SUI	20:56:00
2019	M	ITA	19:47:00
2019	M	GER	23:39:00
2019	M	SUI	21:18:00
2019	M	FIN	18:33:00
2019	F	SUI	18:29:00
2019	F	SUI	22:59:00
2019	F	CAN	20:35:00
2019	F	GER	23:50:00
2019	M	SUI	19:11:00
2019	M	SUI	21:16:00
2019	M	GER	19:57:00
2019	M	FRA	18:35:00
2019	M	RUS	22:42:00
2019	M	RUS	22:13:00
2019	M	SUI	20:47:00
2019	M	NOR	20:18:00
2019	M	SUI	16:17:00
2019	M	SUI	22:02:00
2019	M	SUI	22:53:00
2019	M	FRA	20:41:00
2019	M	FRA	19:31:00
2019	M	GBR	20:29:00
2019	F	GER	21:43:00
2019	M	SUI	19:05:00
2019	M	GER	21:10:00
2019	M	SUI	21:14:00
2019	M	GER	19:17:00
2019	M	SUI	18:50:00
2019	M	KAZ	00:21:00
2019	F	GER	23:35:00
2019	M	SUI	20:15:00
2019	M	SUI	20:36:00
2019	M	NOR	20:40:00
2019	M	SUI	23:02:00
2019	M	LTU	20:38:00
2019	F	SUI	20:24:00
2019	F	SUI	20:44:00
2019	M	FRA	18:06:00
2019	M	ITA	23:56:00
2019	F	GRE	20:48:00
2019	M	POL	00:02:00
2019	M	POL	21:35:00
2019	M	ISR	23:23:00
2019	M	TPE	00:52:00
2019	M	USA	23:28:00
